# Supplementary material for: Retinal tissue preparation for high-resolution live imaging of photoreceptors expressing multiple transgenes
Source: MethodsX. 2018 Mar 16;5:1140–7. doi: 10.1016/j.mex.2018.03.001 (PMC6174271; doi:10.1016/j.mex.2018.03.001)
Supplement: Supplementary file 2 [file mmc2.xlsx]

## Sheet: Sheet1
	Table of materials/Equipment
	25 mm petri dish
	Sharp tweezer No 5
	12x12 number 1 coverslip
	P200 pipetman
	P200 tips
	Curved Micro Scissors
	Razor blade double edge
	Razor blade holder
	10-20x dissecting microscope equipped with UV-IR light source
	Frog Ringer solution
	NaCl	Sigma	S3014
	KCl	Sigma	P9541
	MgSO4	Sigma	M7506
	CaCl2 dihydrate	Sigma	223506
	HEPES	Sigma	H3375
